# Supplementary material for: From Transgenesis to Genome Editing in Crop Improvement: Applications, Marketing, and Legal Issues
Source: Int J Mol Sci. 2023 Apr 12;24(8):7122. doi: 10.3390/ijms24087122 (PMC10138802; doi:10.3390/ijms24087122)
Supplement: Supplementary file 1 [file ijms-24-07122-s001.zip]

Archive with 1 entries (1 files):
- ijms-2300612-supplementary.pdf
